# Supplementary material for: Reference genome of wild goat (capra aegagrus) and sequencing of goat breeds provide insight into genic basis of goat domestication
Source: BMC Genomics. 2015 Jun 5;16(1):431. doi: 10.1186/s12864-015-1606-1 (PMC4455334; doi:10.1186/s12864-015-1606-1)
Supplement: Supplementary file 2 — Contains 70 sequence alignment files respectively for the 70 PSGs; and further supporting data is available from the authors on request. [file 12864_2015_1606_MOESM2_ESM.zip]

Archive with 1 entries (1 files):
- 1051985858149525_add2.rar
